# Supplementary material for: In Vitro Anthelmintic Effect of Mexican Plant Extracts and Partitions Against Trichinella spiralis and Strongyloides venezuelensis
Source: Plants (Basel). 2024 Dec 12;13(24):3484. doi: 10.3390/plants13243484 (PMC11728750; doi:10.3390/plants13243484)
Supplement: Supplementary file 1 [file plants-13-03484-s001.zip]

Archive with 1 entries (1 files):
- plants-3343580-supplementary.pdf
